# Supplementary material for: Biomimetic Design of a Tendon-Driven Myoelectric Soft Hand Exoskeleton for Upper-Limb Rehabilitation
Source: Biomimetics (Basel). 2023 Jul 19;8(3):317. doi: 10.3390/biomimetics8030317 (PMC10807486; doi:10.3390/biomimetics8030317)
Supplement: Supplementary file 1 [file biomimetics-08-00317-s001.zip]

Archive with 1 entries (1 files):
- biomimetics-2509963-supplementary.pdf
